# Supplementary material for: Mass Spectrometry Insight for Assessing the Destiny of Plastics in Seawater
Source: Polymers (Basel). 2023 Mar 19;15(6):1523. doi: 10.3390/polym15061523 (PMC10052999; doi:10.3390/polym15061523)
Supplement: Supplementary file 1 [file polymers-15-01523-s001.zip]

Archive with 1 entries (1 files):
- polymers-2271831-supplementary.pdf
